# Supplementary material for: Unveiling the hidden allies of industrial chicory—a metagenomic exploration of rhizosphere microbiota and their impact on productivity and plant health
Source: Front Microbiol. 2025 May 9;16:1509094. doi: 10.3389/fmicb.2025.1509094 (PMC12098591; doi:10.3389/fmicb.2025.1509094)
Supplement: Supplementary file 1 [file Data_Sheet_1.zip]

Archive with 2 entries (2 files):
- Supplementary Material 2.docx
- Supplementary Material 1.docx
